# Supplementary material for: Importance of annexin V N-terminus for 2D crystal formation and quick purification protocol of recombinant annexin V
Source: PLoS One. 2022 Dec 22;17(12):e0278553. doi: 10.1371/journal.pone.0278553 (PMC9778525; doi:10.1371/journal.pone.0278553)
Supplement: S1 Data — (XLSX) [file pone.0278553.s005.xlsx]

## Sheet: Plot data for size exclusion ch
Time (min)	Absorbance at 280nm (A. U.)
0	1029
0.00833333	506
0.0166667	506
0.025	507
0.0333333	507
0.0416667	506
0.05	508
0.0583333	512
0.0666667	511
0.075	513
0.0833333	512
0.0916667	514
0.1	512
0.108333	510
0.116667	512
0.125	514
0.133333	513
0.141667	515
0.15	515
0.158333	514
0.166667	514
0.175	516
0.183333	516
0.191667	515
0.2	514
0.208333	517
0.216667	516
0.225	515
0.233333	516
0.241667	517
0.25	519
0.258333	518
0.266667	517
0.275	518
0.283333	516
0.291667	519
0.3	515
0.308333	516
0.316667	520
0.325	515
0.333333	516
0.341667	516
0.35	517
0.358333	515
0.366667	515
0.375	515
0.383333	518
0.391667	517
0.4	516
0.408333	515
0.416667	518
0.425	517
0.433333	512
0.441667	519
0.45	518
0.458333	519
0.466667	520
0.475	519
0.483333	517
0.491667	519
0.5	517
0.508333	518
0.516667	516
0.525	517
0.533333	515
0.541667	517
0.55	514
0.558333	514
0.566667	514
0.575	517
0.583333	517
0.591667	517
0.6	518
0.608333	520
0.616667	517
0.625	516
0.633333	517
0.641667	518
0.65	518
0.658333	517
0.666667	518
0.675	518
0.683333	518
0.691667	518
0.7	517
0.708333	519
0.716667	519
0.725	518
0.733333	520
0.741667	518
0.75	520
0.758333	519
0.766667	517
0.775	519
0.783333	519
0.791667	518
0.8	519
0.808333	518
0.816667	519
0.825	520
0.833333	520
0.841667	520
0.85	519
0.858333	522
0.866667	520
0.875	521
0.883333	520
0.891667	517
0.9	517
0.908333	519
0.916667	517
0.925	520
0.933333	517
0.941667	519
0.95	519
0.958333	520
0.966667	519
0.975	521
0.983333	520
0.991667	523
1	519
1.00833	521
1.01667	517
1.025	520
1.03333	516
1.04167	519
1.05	522
1.05833	520
1.06667	519
1.075	518
1.08333	519
1.09167	518
1.1	520
1.10833	522
1.11667	523
1.125	523
1.13333	520
1.14167	520
1.15	522
1.15833	522
1.16667	522
1.175	520
1.18333	523
1.19167	524
1.2	522
1.20833	522
1.21667	522
1.225	523
1.23333	523
1.24167	522
1.25	523
1.25833	521
1.26667	522
1.275	520
1.28333	520
1.29167	526
1.3	525
1.30833	525
1.31667	525
1.325	522
1.33333	522
1.34167	523
1.35	525
1.35833	526
1.36667	526
1.375	523
1.38333	524
1.39167	523
1.4	524
1.40833	524
1.41667	525
1.425	524
1.43333	524
1.44167	523
1.45	524
1.45833	525
1.46667	525
1.475	523
1.48333	526
1.49167	525
1.5	523
1.50833	526
1.51667	526
1.525	525
1.53333	525
1.54167	524
1.55	526
1.55833	526
1.56667	523
1.575	525
1.58333	524
1.59167	527
1.6	530
1.60833	526
1.61667	529
1.625	526
1.63333	527
1.64167	529
1.65	528
1.65833	526
1.66667	527
1.675	527
1.68333	528
1.69167	525
1.7	527
1.70833	528
1.71667	528
1.725	528
1.73333	528
1.74167	530
1.75	526
1.75833	529
1.76667	529
1.775	529
1.78333	528
1.79167	526
1.8	530
1.80833	529
1.81667	527
1.825	528
1.83333	527
1.84167	529
1.85	531
1.85833	529
1.86667	531
1.875	528
1.88333	533
1.89167	530
1.9	531
1.90833	531
1.91667	531
1.925	531
1.93333	530
1.94167	531
1.95	531
1.95833	532
1.96667	531
1.975	532
1.98333	533
1.99167	532
2	533
2.00833	532
2.01667	533
2.025	531
2.03333	532
2.04167	529
2.05	531
2.05833	532
2.06667	533
2.075	532
2.08333	534
2.09167	534
2.1	532
2.10833	533
2.11667	534
2.125	534
2.13333	535
2.14167	533
2.15	533
2.15833	534
2.16667	532
2.175	534
2.18333	534
2.19167	535
2.2	534
2.20833	534
2.21667	535
2.225	534
2.23333	534
2.24167	534
2.25	534
2.25833	534
2.26667	533
2.275	534
2.28333	533
2.29167	533
2.3	534
2.30833	537
2.31667	534
2.325	533
2.33333	536
2.34167	537
2.35	534
2.35833	536
2.36667	533
2.375	536
2.38333	536
2.39167	536
2.4	537
2.40833	534
2.41667	537
2.425	535
2.43333	536
2.44167	536
2.45	535
2.45833	536
2.46667	537
2.475	536
2.48333	537
2.49167	539
2.5	535
2.50833	537
2.51667	538
2.525	539
2.53333	539
2.54167	538
2.55	540
2.55833	539
2.56667	540
2.575	538
2.58333	538
2.59167	539
2.6	539
2.60833	539
2.61667	542
2.625	542
2.63333	542
2.64167	540
2.65	540
2.65833	540
2.66667	540
2.675	542
2.68333	542
2.69167	541
2.7	541
2.70833	539
2.71667	541
2.725	541
2.73333	540
2.74167	542
2.75	544
2.75833	544
2.76667	542
2.775	541
2.78333	541
2.79167	541
2.8	543
2.80833	542
2.81667	543
2.825	543
2.83333	540
2.84167	542
2.85	542
2.85833	543
2.86667	545
2.875	545
2.88333	545
2.89167	542
2.9	543
2.90833	544
2.91667	543
2.925	544
2.93333	544
2.94167	543
2.95	545
2.95833	544
2.96667	544
2.975	544
2.98333	545
2.99167	543
3	542
3.00833	542
3.01667	544
3.025	546
3.03333	545
3.04167	545
3.05	542
3.05833	543
3.06667	543
3.075	543
3.08333	545
3.09167	543
3.1	544
3.10833	544
3.11667	542
3.125	544
3.13333	545
3.14167	544
3.15	545
3.15833	543
3.16667	544
3.175	545
3.18333	545
3.19167	547
3.2	545
3.20833	546
3.21667	546
3.225	546
3.23333	546
3.24167	548
3.25	546
3.25833	547
3.26667	547
3.275	548
3.28333	548
3.29167	544
3.3	545
3.30833	545
3.31667	544
3.325	544
3.33333	546
3.34167	545
3.35	543
3.35833	544
3.36667	543
3.375	545
3.38333	544
3.39167	544
3.4	546
3.40833	547
3.41667	549
3.425	545
3.43333	547
3.44167	546
3.45	547
3.45833	545
3.46667	545
3.475	547
3.48333	547
3.49167	550
3.5	547
3.50833	546
3.51667	547
3.525	548
3.53333	550
3.54167	548
3.55	550
3.55833	549
3.56667	549
3.575	548
3.58333	547
3.59167	549
3.6	549
3.60833	549
3.61667	549
3.625	550
3.63333	549
3.64167	550
3.65	550
3.65833	551
3.66667	550
3.675	552
3.68333	551
3.69167	550
3.7	550
3.70833	551
3.71667	548
3.725	552
3.73333	549
3.74167	553
3.75	550
3.75833	550
3.76667	551
3.775	553
3.78333	549
3.79167	549
3.8	551
3.80833	550
3.81667	550
3.825	550
3.83333	550
3.84167	550
3.85	551
3.85833	549
3.86667	550
3.875	550
3.88333	550
3.89167	550
3.9	550
3.90833	553
3.91667	552
3.925	551
3.93333	551
3.94167	553
3.95	553
3.95833	551
3.96667	551
3.975	551
3.98333	551
3.99167	551
4	548
4.00833	550
4.01667	548
4.025	552
4.03333	550
4.04167	550
4.05	551
4.05833	549
4.06667	551
4.075	554
4.08333	550
4.09167	555
4.1	553
4.10833	555
4.11667	554
4.125	553
4.13333	552
4.14167	552
4.15	555
4.15833	553
4.16667	553
4.175	554
4.18333	555
4.19167	553
4.2	553
4.20833	552
4.21667	554
4.225	553
4.23333	553
4.24167	552
4.25	553
4.25833	552
4.26667	554
4.275	554
4.28333	553
4.29167	552
4.3	555
4.30833	554
4.31667	555
4.325	556
4.33333	554
4.34167	555
4.35	557
4.35833	556
4.36667	556
4.375	554
4.38333	555
4.39167	555
4.4	555
4.40833	554
4.41667	556
4.425	556
4.43333	555
4.44167	556
4.45	555
4.45833	556
4.46667	555
4.475	556
4.48333	556
4.49167	557
4.5	555
4.50833	557
4.51667	558
4.525	559
4.53333	559
4.54167	559
4.55	559
4.55833	557
4.56667	559
4.575	557
4.58333	558
4.59167	558
4.6	555
4.60833	555
4.61667	554
4.625	557
4.63333	557
4.64167	557
4.65	557
4.65833	557
4.66667	559
4.675	556
4.68333	559
4.69167	557
4.7	559
4.70833	558
4.71667	558
4.725	559
4.73333	561
4.74167	559
4.75	559
4.75833	562
4.76667	562
4.775	559
4.78333	560
4.79167	562
4.8	560
4.80833	562
4.81667	562
4.825	559
4.83333	559
4.84167	560
4.85	560
4.85833	562
4.86667	559
4.875	559
4.88333	560
4.89167	562
4.9	559
4.90833	560
4.91667	562
4.925	560
4.93333	560
4.94167	560
4.95	559
4.95833	562
4.96667	561
4.975	561
4.98333	562
4.99167	562
5	560
5.00833	559
5.01667	559
5.025	559
5.03333	559
5.04167	560
5.05	562
5.05833	561
5.06667	560
5.075	561
5.08333	562
5.09167	562
5.1	559
5.10833	559
5.11667	560
5.125	560
5.13333	559
5.14167	559
5.15	559
5.15833	558
5.16667	561
5.175	560
5.18333	564
5.19167	562
5.2	560
5.20833	561
5.21667	561
5.225	562
5.23333	562
5.24167	562
5.25	562
5.25833	562
5.26667	562
5.275	563
5.28333	562
5.29167	560
5.3	565
5.30833	562
5.31667	565
5.325	563
5.33333	565
5.34167	564
5.35	565
5.35833	564
5.36667	565
5.375	565
5.38333	566
5.39167	563
5.4	563
5.40833	564
5.41667	563
5.425	565
5.43333	564
5.44167	563
5.45	562
5.45833	567
5.46667	565
5.475	566
5.48333	564
5.49167	566
5.5	565
5.50833	566
5.51667	566
5.525	566
5.53333	564
5.54167	566
5.55	564
5.55833	566
5.56667	567
5.575	563
5.58333	566
5.59167	565
5.6	565
5.60833	565
5.61667	565
5.625	565
5.63333	564
5.64167	565
5.65	563
5.65833	563
5.66667	564
5.675	564
5.68333	565
5.69167	564
5.7	564
5.70833	564
5.71667	564
5.725	564
5.73333	569
5.74167	568
5.75	567
5.75833	566
5.76667	568
5.775	567
5.78333	566
5.79167	567
5.8	568
5.80833	569
5.81667	566
5.825	567
5.83333	568
5.84167	565
5.85	567
5.85833	569
5.86667	569
5.875	568
5.88333	567
5.89167	570
5.9	565
5.90833	568
5.91667	565
5.925	567
5.93333	567
5.94167	567
5.95	570
5.95833	568
5.96667	566
5.975	568
5.98333	568
5.99167	570
6	570
6.00833	571
6.01667	571
6.025	571
6.03333	569
6.04167	570
6.05	569
6.05833	570
6.06667	569
6.075	570
6.08333	570
6.09167	569
6.1	570
6.10833	569
6.11667	570
6.125	569
6.13333	570
6.14167	572
6.15	570
6.15833	571
6.16667	570
6.175	569
6.18333	568
6.19167	569
6.2	571
6.20833	570
6.21667	569
6.225	574
6.23333	575
6.24167	573
6.25	574
6.25833	572
6.26667	572
6.275	575
6.28333	572
6.29167	572
6.3	571
6.30833	568
6.31667	568
6.325	570
6.33333	570
6.34167	568
6.35	571
6.35833	570
6.36667	571
6.375	573
6.38333	571
6.39167	575
6.4	573
6.40833	574
6.41667	572
6.425	571
6.43333	573
6.44167	573
6.45	573
6.45833	572
6.46667	574
6.475	574
6.48333	575
6.49167	573
6.5	573
6.50833	574
6.51667	574
6.525	573
6.53333	575
6.54167	573
6.55	575
6.55833	574
6.56667	573
6.575	574
6.58333	576
6.59167	575
6.6	574
6.60833	573
6.61667	575
6.625	576
6.63333	577
6.64167	578
6.65	578
6.65833	576
6.66667	575
6.675	575
6.68333	576
6.69167	577
6.7	577
6.70833	576
6.71667	576
6.725	578
6.73333	574
6.74167	576
6.75	576
6.75833	577
6.76667	578
6.775	574
6.78333	579
6.79167	578
6.8	579
6.80833	576
6.81667	576
6.825	577
6.83333	577
6.84167	579
6.85	576
6.85833	581
6.86667	579
6.875	580
6.88333	580
6.89167	580
6.9	578
6.90833	579
6.91667	577
6.925	577
6.93333	579
6.94167	580
6.95	578
6.95833	581
6.96667	578
6.975	577
6.98333	580
6.99167	579
7	579
7.00833	577
7.01667	579
7.025	576
7.03333	578
7.04167	579
7.05	581
7.05833	581
7.06667	581
7.075	580
7.08333	579
7.09167	579
7.1	579
7.10833	582
7.11667	578
7.125	579
7.13333	578
7.14167	580
7.15	582
7.15833	579
7.16667	577
7.175	577
7.18333	581
7.19167	582
7.2	578
7.20833	580
7.21667	582
7.225	582
7.23333	582
7.24167	582
7.25	580
7.25833	582
7.26667	579
7.275	578
7.28333	581
7.29167	580
7.3	578
7.30833	581
7.31667	583
7.325	584
7.33333	584
7.34167	580
7.35	580
7.35833	582
7.36667	581
7.375	582
7.38333	584
7.39167	582
7.4	585
7.40833	583
7.41667	583
7.425	585
7.43333	583
7.44167	582
7.45	582
7.45833	586
7.46667	585
7.475	583
7.48333	583
7.49167	586
7.5	585
7.50833	585
7.51667	585
7.525	584
7.53333	584
7.54167	584
7.55	584
7.55833	583
7.56667	585
7.575	585
7.58333	586
7.59167	582
7.6	582
7.60833	583
7.61667	586
7.625	586
7.63333	585
7.64167	585
7.65	584
7.65833	583
7.66667	584
7.675	584
7.68333	585
7.69167	583
7.7	585
7.70833	587
7.71667	585
7.725	585
7.73333	585
7.74167	584
7.75	586
7.75833	586
7.76667	584
7.775	587
7.78333	590
7.79167	590
7.8	585
7.80833	587
7.81667	588
7.825	588
7.83333	587
7.84167	587
7.85	587
7.85833	588
7.86667	591
7.875	592
7.88333	590
7.89167	591
7.9	589
7.90833	587
7.91667	587
7.925	587
7.93333	585
7.94167	585
7.95	588
7.95833	586
7.96667	585
7.975	584
7.98333	587
7.99167	587
8	587
8.00833	589
8.01667	588
8.025	586
8.03333	585
8.04167	588
8.05	587
8.05833	588
8.06667	587
8.075	588
8.08333	588
8.09167	588
8.1	589
8.10833	587
8.11667	585
8.125	589
8.13333	588
8.14167	590
8.15	591
8.15833	589
8.16667	590
8.175	590
8.18333	589
8.19167	590
8.2	589
8.20833	591
8.21667	587
8.225	588
8.23333	588
8.24167	589
8.25	589
8.25833	588
8.26667	586
8.275	589
8.28333	590
8.29167	589
8.3	591
8.30833	588
8.31667	588
8.325	588
8.33333	590
8.34167	590
8.35	592
8.35833	589
8.36667	591
8.375	590
8.38333	588
8.39167	588
8.4	589
8.40833	589
8.41667	589
8.425	587
8.43333	587
8.44167	590
8.45	593
8.45833	590
8.46667	591
8.475	590
8.48333	589
8.49167	591
8.5	592
8.50833	590
8.51667	591
8.525	590
8.53333	591
8.54167	589
8.55	593
8.55833	594
8.56667	592
8.575	591
8.58333	594
8.59167	592
8.6	590
8.60833	592
8.61667	591
8.625	591
8.63333	590
8.64167	590
8.65	591
8.65833	595
8.66667	592
8.675	594
8.68333	592
8.69167	593
8.7	594
8.70833	592
8.71667	593
8.725	594
8.73333	594
8.74167	593
8.75	592
8.75833	593
8.76667	591
8.775	591
8.78333	592
8.79167	593
8.8	595
8.80833	594
8.81667	595
8.825	591
8.83333	592
8.84167	593
8.85	592
8.85833	595
8.86667	596
8.875	596
8.88333	595
8.89167	596
8.9	593
8.90833	596
8.91667	596
8.925	594
8.93333	597
8.94167	596
8.95	596
8.95833	597
8.96667	596
8.975	594
8.98333	597
8.99167	597
9	595
9.00833	596
9.01667	596
9.025	594
9.03333	595
9.04167	597
9.05	595
9.05833	596
9.06667	596
9.075	598
9.08333	599
9.09167	598
9.1	598
9.10833	597
9.11667	598
9.125	596
9.13333	598
9.14167	598
9.15	598
9.15833	598
9.16667	598
9.175	599
9.18333	599
9.19167	598
9.2	598
9.20833	599
9.21667	598
9.225	601
9.23333	599
9.24167	603
9.25	599
9.25833	599
9.26667	600
9.275	599
9.28333	599
9.29167	601
9.3	602
9.30833	601
9.31667	601
9.325	599
9.33333	601
9.34167	600
9.35	599
9.35833	600
9.36667	600
9.375	603
9.38333	600
9.39167	602
9.4	600
9.40833	600
9.41667	602
9.425	600
9.43333	602
9.44167	600
9.45	599
9.45833	597
9.46667	600
9.475	601
9.48333	603
9.49167	603
9.5	603
9.50833	602
9.51667	603
9.525	600
9.53333	601
9.54167	601
9.55	601
9.55833	601
9.56667	600
9.575	599
9.58333	601
9.59167	601
9.6	602
9.60833	600
9.61667	601
9.625	601
9.63333	601
9.64167	602
9.65	601
9.65833	602
9.66667	602
9.675	602
9.68333	601
9.69167	601
9.7	601
9.70833	602
9.71667	601
9.725	601
9.73333	604
9.74167	601
9.75	604
9.75833	604
9.76667	602
9.775	604
9.78333	604
9.79167	601
9.8	602
9.80833	600
9.81667	605
9.825	602
9.83333	602
9.84167	604
9.85	601
9.85833	602
9.86667	604
9.875	603
9.88333	604
9.89167	604
9.9	602
9.90833	602
9.91667	605
9.925	604
9.93333	605
9.94167	603
9.95	604
9.95833	605
9.96667	603
9.975	603
9.98333	601
9.99167	603
10	603
10.0083	602
10.0167	603
10.025	604
10.0333	604
10.0417	604
10.05	604
10.0583	603
10.0667	604
10.075	604
10.0833	603
10.0917	604
10.1	603
10.1083	603
10.1167	604
10.125	603
10.1333	604
10.1417	605
10.15	604
10.1583	607
10.1667	605
10.175	608
10.1833	605
10.1917	604
10.2	606
10.2083	606
10.2167	607
10.225	605
10.2333	607
10.2417	608
10.25	606
10.2583	606
10.2667	606
10.275	609
10.2833	607
10.2917	605
10.3	606
10.3083	607
10.3167	606
10.325	610
10.3333	609
10.3417	608
10.35	606
10.3583	607
10.3667	606
10.375	605
10.3833	608
10.3917	609
10.4	608
10.4083	607
10.4167	607
10.425	610
10.4333	609
10.4417	608
10.45	607
10.4583	610
10.4667	609
10.475	608
10.4833	609
10.4917	608
10.5	608
10.5083	607
10.5167	607
10.525	610
10.5333	609
10.5417	610
10.55	610
10.5583	610
10.5667	609
10.575	610
10.5833	611
10.5917	611
10.6	610
10.6083	611
10.6167	609
10.625	611
10.6333	612
10.6417	614
10.65	614
10.6583	613
10.6667	613
10.675	613
10.6833	612
10.6917	611
10.7	613
10.7083	612
10.7167	610
10.725	611
10.7333	610
10.7417	612
10.75	611
10.7583	611
10.7667	615
10.775	613
10.7833	613
10.7917	614
10.8	613
10.8083	614
10.8167	615
10.825	615
10.8333	616
10.8417	614
10.85	617
10.8583	614
10.8667	616
10.875	616
10.8833	616
10.8917	614
10.9	616
10.9083	614
10.9167	615
10.925	615
10.9333	614
10.9417	616
10.95	616
10.9583	615
10.9667	613
10.975	614
10.9833	614
10.9917	615
11	616
11.0083	614
11.0167	613
11.025	614
11.0333	617
11.0417	616
11.05	615
11.0583	618
11.0667	616
11.075	617
11.0833	617
11.0917	616
11.1	615
11.1083	617
11.1167	617
11.125	616
11.1333	617
11.1417	618
11.15	617
11.1583	618
11.1667	614
11.175	618
11.1833	616
11.1917	616
11.2	616
11.2083	619
11.2167	616
11.225	617
11.2333	617
11.2417	616
11.25	617
11.2583	619
11.2667	617
11.275	616
11.2833	617
11.2917	617
11.3	617
11.3083	618
11.3167	619
11.325	618
11.3333	619
11.3417	620
11.35	620
11.3583	619
11.3667	618
11.375	617
11.3833	616
11.3917	617
11.4	617
11.4083	618
11.4167	621
11.425	617
11.4333	619
11.4417	618
11.45	618
11.4583	619
11.4667	620
11.475	618
11.4833	621
11.4917	621
11.5	620
11.5083	621
11.5167	623
11.525	621
11.5333	621
11.5417	622
11.55	620
11.5583	621
11.5667	621
11.575	621
11.5833	620
11.5917	622
11.6	618
11.6083	622
11.6167	620
11.625	621
11.6333	621
11.6417	620
11.65	621
11.6583	621
11.6667	621
11.675	621
11.6833	621
11.6917	621
11.7	620
11.7083	619
11.7167	621
11.725	624
11.7333	622
11.7417	620
11.75	620
11.7583	621
11.7667	623
11.775	622
11.7833	621
11.7917	623
11.8	624
11.8083	622
11.8167	624
11.825	624
11.8333	624
11.8417	624
11.85	624
11.8583	624
11.8667	622
11.875	622
11.8833	623
11.8917	621
11.9	623
11.9083	624
11.9167	622
11.925	623
11.9333	621
11.9417	621
11.95	621
11.9583	622
11.9667	621
11.975	622
11.9833	622
11.9917	626
12	624
12.0083	625
12.0167	623
12.025	626
12.0333	625
12.0417	624
12.05	625
12.0583	624
12.0667	626
12.075	624
12.0833	625
12.0917	627
12.1	626
12.1083	624
12.1167	628
12.125	627
12.1333	627
12.1417	627
12.15	624
12.1583	624
12.1667	630
12.175	628
12.1833	628
12.1917	626
12.2	624
12.2083	628
12.2167	628
12.225	627
12.2333	626
12.2417	624
12.25	624
12.2583	624
12.2667	625
12.275	625
12.2833	623
12.2917	624
12.3	626
12.3083	627
12.3167	628
12.325	627
12.3333	629
12.3417	628
12.35	629
12.3583	628
12.3667	631
12.375	629
12.3833	628
12.3917	630
12.4	630
12.4083	630
12.4167	630
12.425	629
12.4333	630
12.4417	629
12.45	630
12.4583	632
12.4667	634
12.475	631
12.4833	630
12.4917	632
12.5	629
12.5083	630
12.5167	630
12.525	629
12.5333	632
12.5417	628
12.55	629
12.5583	629
12.5667	630
12.575	635
12.5833	631
12.5917	633
12.6	633
12.6083	633
12.6167	633
12.625	633
12.6333	632
12.6417	633
12.65	633
12.6583	632
12.6667	632
12.675	630
12.6833	633
12.6917	635
12.7	635
12.7083	634
12.7167	635
12.725	633
12.7333	634
12.7417	635
12.75	637
12.7583	635
12.7667	633
12.775	636
12.7833	636
12.7917	635
12.8	634
12.8083	635
12.8167	635
12.825	633
12.8333	631
12.8417	636
12.85	637
12.8583	637
12.8667	637
12.875	638
12.8833	638
12.8917	637
12.9	637
12.9083	637
12.9167	640
12.925	639
12.9333	638
12.9417	640
12.95	639
12.9583	638
12.9667	639
12.975	638
12.9833	641
12.9917	639
13	639
13.0083	640
13.0167	642
13.025	640
13.0333	642
13.0417	644
13.05	642
13.0583	642
13.0667	643
13.075	642
13.0833	642
13.0917	645
13.1	643
13.1083	645
13.1167	645
13.125	646
13.1333	646
13.1417	645
13.15	645
13.1583	642
13.1667	644
13.175	646
13.1833	647
13.1917	647
13.2	646
13.2083	647
13.2167	645
13.225	647
13.2333	648
13.2417	651
13.25	649
13.2583	649
13.2667	652
13.275	652
13.2833	652
13.2917	650
13.3	654
13.3083	654
13.3167	654
13.325	653
13.3333	655
13.3417	655
13.35	654
13.3583	658
13.3667	658
13.375	659
13.3833	661
13.3917	659
13.4	659
13.4083	659
13.4167	661
13.425	661
13.4333	662
13.4417	663
13.45	664
13.4583	665
13.4667	665
13.475	667
13.4833	667
13.4917	671
13.5	668
13.5083	672
13.5167	671
13.525	671
13.5333	672
13.5417	675
13.55	675
13.5583	676
13.5667	678
13.575	680
13.5833	682
13.5917	683
13.6	684
13.6083	683
13.6167	687
13.625	688
13.6333	690
13.6417	690
13.65	693
13.6583	692
13.6667	694
13.675	697
13.6833	697
13.6917	697
13.7	701
13.7083	703
13.7167	705
13.725	708
13.7333	709
13.7417	714
13.75	716
13.7583	717
13.7667	720
13.775	721
13.7833	723
13.7917	726
13.8	729
13.8083	731
13.8167	731
13.825	737
13.8333	741
13.8417	742
13.85	747
13.8583	749
13.8667	749
13.875	755
13.8833	754
13.8917	763
13.9	765
13.9083	766
13.9167	771
13.925	773
13.9333	778
13.9417	781
13.95	786
13.9583	788
13.9667	793
13.975	796
13.9833	800
13.9917	808
14	810
14.0083	815
14.0167	818
14.025	824
14.0333	827
14.0417	832
14.05	837
14.0583	842
14.0667	846
14.075	853
14.0833	856
14.0917	860
14.1	866
14.1083	874
14.1167	878
14.125	886
14.1333	891
14.1417	898
14.15	903
14.1583	911
14.1667	914
14.175	923
14.1833	928
14.1917	936
14.2	945
14.2083	951
14.2167	959
14.225	964
14.2333	968
14.2417	978
14.25	982
14.2583	993
14.2667	1000
14.275	1005
14.2833	1015
14.2917	1022
14.3	1031
14.3083	1040
14.3167	1048
14.325	1055
14.3333	1063
14.3417	1074
14.35	1089
14.3583	1098
14.3667	1108
14.375	1119
14.3833	1127
14.3917	1134
14.4	1145
14.4083	1156
14.4167	1167
14.425	1178
14.4333	1192
14.4417	1201
14.45	1212
14.4583	1223
14.4667	1232
14.475	1243
14.4833	1254
14.4917	1268
14.5	1281
14.5083	1292
14.5167	1305
14.525	1317
14.5333	1332
14.5417	1344
14.55	1355
14.5583	1368
14.5667	1381
14.575	1394
14.5833	1407
14.5917	1423
14.6	1438
14.6083	1451
14.6167	1465
14.625	1480
14.6333	1491
14.6417	1507
14.65	1519
14.6583	1536
14.6667	1552
14.675	1569
14.6833	1587
14.6917	1598
14.7	1611
14.7083	1624
14.7167	1645
14.725	1660
14.7333	1675
14.7417	1691
14.75	1704
14.7583	1719
14.7667	1736
14.775	1750
14.7833	1762
14.7917	1780
14.8	1792
14.8083	1805
14.8167	1823
14.825	1838
14.8333	1855
14.8417	1871
14.85	1884
14.8583	1896
14.8667	1913
14.875	1927
14.8833	1937
14.8917	1952
14.9	1965
14.9083	1976
14.9167	1994
14.925	2005
14.9333	2020
14.9417	2031
14.95	2038
14.9583	2052
14.9667	2063
14.975	2076
14.9833	2089
14.9917	2102
15	2114
15.0083	2125
15.0167	2131
15.025	2141
15.0333	2147
15.0417	2155
15.05	2166
15.0583	2178
15.0667	2187
15.075	2203
15.0833	2211
15.0917	2216
15.1	2221
15.1083	2228
15.1167	2236
15.125	2241
15.1333	2249
15.1417	2255
15.15	2261
15.1583	2268
15.1667	2273
15.175	2276
15.1833	2277
15.1917	2281
15.2	2287
15.2083	2293
15.2167	2295
15.225	2301
15.2333	2304
15.2417	2306
15.25	2306
15.2583	2309
15.2667	2306
15.275	2310
15.2833	2312
15.2917	2314
15.3	2317
15.3083	2319
15.3167	2317
15.325	2319
15.3333	2315
15.3417	2313
15.35	2312
15.3583	2310
15.3667	2309
15.375	2309
15.3833	2309
15.3917	2307
15.4	2304
15.4083	2301
15.4167	2293
15.425	2288
15.4333	2282
15.4417	2278
15.45	2273
15.4583	2273
15.4667	2271
15.475	2267
15.4833	2261
15.4917	2256
15.5	2250
15.5083	2245
15.5167	2238
15.525	2235
15.5333	2229
15.5417	2224
15.55	2219
15.5583	2212
15.5667	2205
15.575	2191
15.5833	2185
15.5917	2178
15.6	2170
15.6083	2164
15.6167	2160
15.625	2155
15.6333	2148
15.6417	2140
15.65	2133
15.6583	2124
15.6667	2117
15.675	2108
15.6833	2099
15.6917	2094
15.7	2087
15.7083	2080
15.7167	2073
15.725	2062
15.7333	2055
15.7417	2045
15.75	2036
15.7583	2032
15.7667	2025
15.775	2019
15.7833	2012
15.7917	2002
15.8	1996
15.8083	1987
15.8167	1978
15.825	1970
15.8333	1961
15.8417	1955
15.85	1949
15.8583	1943
15.8667	1934
15.875	1927
15.8833	1922
15.8917	1909
15.9	1899
15.9083	1896
15.9167	1890
15.925	1884
15.9333	1879
15.9417	1870
15.95	1865
15.9583	1859
15.9667	1850
15.975	1846
15.9833	1839
15.9917	1835
16	1830
16.0083	1825
16.0167	1818
16.025	1813
16.0333	1804
16.0417	1798
16.05	1793
16.0583	1788
16.0667	1783
16.075	1780
16.0833	1775
16.0917	1768
16.1	1765
16.1083	1762
16.1167	1754
16.125	1747
16.1333	1744
16.1417	1740
16.15	1735
16.1583	1730
16.1667	1727
16.175	1727
16.1833	1719
16.1917	1712
16.2	1710
16.2083	1703
16.2167	1699
16.225	1697
16.2333	1693
16.2417	1694
16.25	1688
16.2583	1684
16.2667	1682
16.275	1676
16.2833	1673
16.2917	1670
16.3	1667
16.3083	1665
16.3167	1662
16.325	1659
16.3333	1657
16.3417	1653
16.35	1652
16.3583	1645
16.3667	1646
16.375	1643
16.3833	1634
16.3917	1634
16.4	1632
16.4083	1628
16.4167	1627
16.425	1624
16.4333	1621
16.4417	1620
16.45	1619
16.4583	1616
16.4667	1611
16.475	1614
16.4833	1609
16.4917	1611
16.5	1608
16.5083	1603
16.5167	1602
16.525	1599
16.5333	1597
16.5417	1598
16.55	1595
16.5583	1595
16.5667	1595
16.575	1594
16.5833	1592
16.5917	1591
16.6	1589
16.6083	1587
16.6167	1588
16.625	1588
16.6333	1583
16.6417	1585
16.65	1582
[truncated: 4,002 more rows]
