# Supplementary material for: Importance of annexin V N-terminus for 2D crystal formation and quick purification protocol of recombinant annexin V
Source: PLoS One. 2022 Dec 22;17(12):e0278553. doi: 10.1371/journal.pone.0278553 (PMC9778525; doi:10.1371/journal.pone.0278553)
Supplement: S2 Data — (XLSX) [file pone.0278553.s006.xlsx]

## Sheet: Sheet1
	S.D. of height form 0s to 100s in Fig, 2D
N terminus His-tagged Annexin V	0.73798	0.54443	0.50116	0.46904	0.35354
	S.D. of height form 0s to 100s in Fig, 5C
non-His Annexin V	0.36685	0.33337	0.35294
